# Supplementary material for: Polycystin-1 Enhances Stemmness Potential of Umbilical Cord Blood-Derived Mesenchymal Stem Cells
Source: Int J Mol Sci. 2021 May 4;22(9):4868. doi: 10.3390/ijms22094868 (PMC8125233; doi:10.3390/ijms22094868)
Supplement: Supplementary file 1 [file ijms-22-04868-s001.zip]

Archive with 1 entries (1 files):
- ijms-1168814-supplementary.pptx
